# Supplementary material for: Herpesviruses in Reptiles
Source: Front Vet Sci. 2021 May 5;8:642894. doi: 10.3389/fvets.2021.642894 (PMC8131531; doi:10.3389/fvets.2021.642894)
Supplement: Supplementary File 2 — Data extraction for literature review. [file Data_Sheet_2.xlsx]

## Sheet: Sheet1
Data Extraction for literature Review
First Author	Date	HV spp.	Reptile species	Diagnostic Method
Clark	1972	IgHV-1	Iguana iguana	Virus isolation & Virus neutralization
Zeigel	1972	IgHV-1	Iguana iguana	Virus isolation & Electron Microscopy
Rebell	1975	ChHV-1	Chelonia mydas	Virus isolation, Histopathology & Electron Microscopy
Raynaud	1976	Not characterised	Lacerta viridis	Electron Microscopy
Frye	1977	ChHV-2	Clemmys marmorata	Histopathology & Electron Microscopy
Haines	1977	ChHV-1	Chelonia mydas	Electron Microscopy
Simpson	1979	Elapid HV-1	Naja naja kaouthia	Histopathology & Electron Microscopy
Cox	1980	ChHV-3	Chrysemys picta	Histopathology & Electron Microscopy
Harper	1982	Not characterised	Gopherus agassizii	Histopathology & Electron Microscopy
Jacobson	1982	ChHV-3?	Glyptemys barbouri & Glyptemys pseudogeographica	Histopathology & Electron Microscopy
Hauser	1983	Not characterised	Boa constrictor	Histopathology & Electron Microscopy
Jacobson	1985	ChHV-4	Geochelone chilensis	Histopathology & Electron Microscopy
Jacobson	1986	ChHV-6	Chelonia mydas	Virus isolation, Histopathology & Electron Microscopy
Braune	1989	Not characterised	Tortoises	Histopathology & Electron Microscopy
Lange	1989	Not characterised	Testudo hermanni & Agrionemys horsfieldii	Virus isolation & Electron Microscopy
Müller	1990	Not characterised	Spur-tailed and Spur-thighed	Histopathology
Watson	1993	Not characterised	Agama agama	Histopathology & Electron Microscopy
Pettan-Brewer	1996	Not characterised	Gopherus agassizii	Histopathology & Electron Microscopy
Marschang	1997	TeHV-3	Testudo hermanni and T. graeca	Virus isolation, Histopathology & Virus Neutralization tests
Drury	1998	Not characterised	Testudo hermanni & Geochelone pardalis	Virus isolation, Histopathology & Electron Microscopy
Herbst	1998	ChHV-5	Chelonia mydas	Immunohistochemical assay.
Muro	1998	Not characterised	Testudo graeca graeca	Histopathology & Electron Microscopy
Quackenbush	1998	ChHV-5	Chelonia myda, Caretta caretta & Lepidochelys olivacea	Nested consensus PCR, species-specific PCR & Southern blot analysis
Aguirre	1999	ChHV-5	Lepidochelys olivacea	Histopathology
Drury	1999	Not characterised	Testudo graeca	Virus isolation & Electron Microscopy
Herbst	1999	ChHV-5	Chelonia mydas	Immunohistochemical assay & Histopathology
Kübber-Heiss	1999	Not characterised	Testudo hermanni, Agrionemys horsfieldii & Testudo graeca	Virus isolation, Histopathology & Electron Microscopy
Lackovich	1999	ChHV-5	Chelonia myda & Caretta caretta	Virus Isolation, Histopathology & Nested consensus PCR
Nie	1999	Not characterised	Trionyx sinensis (Chinese soft-shelled turtles)	Virus neutralization test & Dot-ELISA
Une	1999	Not characterised	Malacochersus tornieri (pancake tortoises) & Testudo horsfieldii	Histopathology, Electron Microscopy & Nested consensus PCR
Lu	2000	ChHV-5	Chelonia mydas	Nested species-specific PCR
Teifke	2000	Not characterised	T. horsfieldii & T. hermanni	Virus isolation, Histopathology, Electron Microscopy, specific PCR & nonradioactive In situ hybridization
Une	2000	TeHV-1	Malacochersus tornieri, Testudo horsfieldii and Testudo graeca,Geochelone pardali & Geoche-lone carbonaria	Histolopathology & Nested & heminested consensus PCR
Coberley	2001	ChHV-6	Chelonia mydas	ELISA, Western immunoblotting & Immunohistochemistry
Coberley	2001	ChHV-6	Chelonia mydas	ELISA & Immunoblotting
Marschang	2001	TeHV-3	Testudo graeca, T. horsfieldii, T. hermanni, T. marginata	Virus neutralization tests & Restriction endonuclease analysis
Marschang	2001	Not characterised	Testudo graeca, T. hermanni, T. marginata	Virus isolation & virus neutralization test
Murakami	2001	TeHV-1	M. tornieri	Nested consensus PCR & species-specific PCR (non-nested and heminested)
Origgi	2001	Not characterised	Testudo graeca, T. hermanni	ELISA, Virus neutralization tests & Western immunoblotting
Quackenbush	2001	ChHV-5	Chelonia myda, Lepidochelys olivacea & Caretta caretta	Species-specific PCR & Quantitative real time PCR (qPCR)
Yu	2001	ChHV-5	Chelonia mydas	genomic walking method based on restriction enzyme digestion, self-ligation and inverse polymerase chain reaction
Hervas	2002	Not characterised	T. horsfieldii	Histopathology & Electron Microscopy
Lu	2003	ChHV-5	Chelonia mydas	Species-specific nested PCR, Reverse transcriptase-PCR (RT-PCR) & quantitative RT-PCR
Origgi	2003	TeHV-3	Testudo graeca, T. hermanni	Indirect and direct immunoperoxidase assays
Wellehan	2003	IgHV-2	Sauromalus varius (lizards)	Histopathology, Electron Microscopy & Nested consensus PCR
Greenblatt	2004	ChHV-5	Chelonia mydas	qPCR, qRT-PCR
McCowan	2004	Not characterised	Crocodylus porosus	Histopathology, Electron Microscopy
Nigro	2004	ChHV-5	Chelonia mydas	Species-specific nested PCR, genomic walking method based on restriction enzyme digestion, self-ligation and inverse polymerase chain reaction
Nigro	2004	ChHV-5	Chelonia mydas	genomic walking method based on restriction enzyme digestion, self-ligation and inverse polymerase chain reaction
Origgi	2004	TeHV-3	Testudo graeca	Virus isolation, Histopathology, Electron Microscopy, ELISA, Virus neutralization tests, Immunohistochemistry & species-specific, Semiquantitative PCR, & RT-PCR
Work	2004	ChHV-5	Chelonia mydas	Histopathology
Soares	2004	Not characterised	Testudo spp.	Nonradioactive In situ hybridization
Wellehan	2004	Gerrhosaurid herpesvirus 1, 2, 3	Gerrhosaurus major, G. nigrolineatus	Histopathology & Nested consensus PCR
Ene	2005	ChHV-5	Chelonia mydas	Species-specific PCR
Greenblatt	2005	ChHV-5	Chelonia mydas	Species-specific PCR
Johnson	2005	TeHV-2	Gopherus agassizii	Histopathology, Electron Microscopy, ELISA & Nested consensus PCR & species-specific PCR
Wilkinson	2005	IgHV-1	Iguana iguana	Histopathology & Electron Microscopy
Wellehan	2005	VHV-1	Varanus prasinus	Nested consensus PCR & DNA in situ hybridization
Hunt	2006	Not characterised	Testudo graeca, T. hermanni, T. kleinmanni,T, marginata, and T. horsfieldi	Virus isolation, Histopathology, & PCR
Johnson	2006	TeHV-1?	Gopherus agassizii	ELISA
Marschang	2006	TeHV-3	T. graeca, T. hermanni, T. horsfieldii	Nested consensus PCR, species-specific PCR & DNA in situ hybridization
Fischer	2006	Not characterised	Agrionemys horsfieldii	Histopathology & PCR
Benetka	2007	Not characterised	Geochelone pardalis pardalis	Species-specific PCR
Marschang	2007	TeHV-3?	Testudo graeca	Virus neutralization test
Herbst	2008	ChHV-5	Chelonia mydas, Caretta caretta	ELISA
Kang	2008	ChHV-5	Chelonia mydas	Histopathology & in-situ hybridization
Stacy	2008	LGRV & LOCV	Caretta caretta	Histopathology & Nested consensus PCR
Marschang	2009	Not characterised	Testudo kleinmanni, Testudo graeca	Virus isolation, species-specific & Nested consensus PCR
Martel	2009	Not characterised	Tortoise spp.	Virus neutralization test & Nested consensus PCR
Work	2009	ChHV-5	Chelonia mydas	Virus isolation & qPCR
Bicknese	2010	TeHV-4	Chersina angulata	Nested consensus PCR
Hughes-Hanks	2010	VHV-3	Varanus spp.	Histopathology, Electron Microscopy & Nested consensus PCR
Literak	2010	Lacerta viridis HV-1	Lacerta viridis	Histopathology, Electron Microscopy & Nested consensus PCR
Stöhr	2010	TeHV-1	Testudo hermanni boettgeri	Virus solation, Virus neutralization test , Nested consensus PCR & species-specific PCR
Salinas	2011	ChHV type I & type II	Testudo graeca, Testudo ibera, Agryonemys horsfieldii	Nested consensus PCR & polymerase chain reaction-restriction fragment length polymorphism (PCR-RFLP)
Ackermann	2012	ChHV-5	Chelonia mydas)	Conventional species-specific PCR, qPCR & RT-PCR
Duarte	2012	ChHV-5	Chelonia mydas)	Histopathology & Conventional seminested PCR
Jacobson	2012	TeHV2 and TeHV3	Gopherus agassizii	Histopathology, Indirect ELISA, Nested consensus PCR & species-specific PCR
Page-Karjian	2012	ChHV-5	Chelonia mydas	Species-specific primary & nested PCRs
Patricio	2012	ChHV-5	Chelonia mydas	Species-specific PCR
Rodenbusch	2012	ChHV-5	Chelonia mydas, Caretta caretta	Histology, Species-specific PCR & Quantitative real time PCR (qPCR)
Silbernagel	2013	Not characterised	Emys marmorata & Trachemys scripta elegans	Nested consensus PCR
Alfaro-Núñez	2014	ChHV-5	Chelonia mydas	Nested consensus PCR, species-specific singleplex and nested PCRs
Alfaro-Núñez	2014	ChHV-5	Chelonia myda, Lepidochelys olivacea & Caretta caretta, Eretmochelys imbricata, Dermochelys coriacea	species-specific singleplex PCR
Braun	2014	TeHV-2	Gopherus agassizii	real-time qPCR
Catoi	2014	Not characterised	Vipera ammodytes ammodytes	Histopathology & Electron Microscopy
Jungwirth	2014	EmyHV-1	Pseudemys concinna concinna	Histopathology, Electron Microscopy & Nested consensus PCR
Page-Karjian	2014	ChHV-5	Chelonia mydas	Histopathology & PCR
Rodenbusch	2014	ChHV-5	Chelonia mydas	Histopathology & Species-specific PCR & real time qPCR
Cowan	2015	Not characterised	Emydura macquarii krefftii	Histopathology & Nested consensus PCR
Gandar	2015	TeHV-3	Testudo horsfieldii, T. hermanni	Virus isolation, Electron microscopy & Species-specific PCR & real time qPCR
Hyndman	2015	CrHV-1, CrHV-2, CrHV3	Crocodylus porosus & Crocodylus johnstoni	virus isolation & Nested consensus PCR & species-specific single round and duplex PCR
Marschang	2015	Pelomedusid HV-1	Pelusios castaneus	PCR
Origgi	2015	TeHV-3	Testudo horsfieldii, T. hermanni, S. pardalis, T. graeca & testudo sp.	Virus solation & Nested consensus PCR & species-specific PCR
Ossiboff	2015	EmyHV-1	Graptemys geographica, Trachemys scripta elegans, Clemmys guttata, Chrysemys picta	Histopathology & Nested consensus PCR
Ossiboff	2015	GlyHV-1, GlyHV-2, EmyHV-2	Glyptemys muhlenbergii, G. insculpta, Clemmys guttata	Nested consensus PCR
Page-Karjian	2015	ChHV-5	Chelonia mydas	qPCR
Sim	2015	TerHV-1	Terrapene carolina carolina	Histopathology & Nested consensus PCR
Work	2015	ChHV-5	Chelonia mydas	Histopathology & Immunohistochemistry, Western blot & species-specific PCR
Yonkers	2015	TerHV-2	Terrapene carolina	Histopathology & Nested consensus PCR
Alfaro-Núñez	2016	ChHV-5	Chelonia mydas	Real-time qPCR
Goe	2016	HeHV-1	Heloderma suspectum cinctum	Histopathology & Nested consensus PCR
Kane	2016	TerHV-1	Terrapene carolina carolina	Nested consensus PCR, Real time qPCR
Kolesnik	2016	TeHV-4	Stigmochelys pardalis	PCR
Monezi	2016	ChHV-5	Chelonia mydas	Histopathology & Nested species-specific PCR
Shilton	2016	CrHV-1, CrHV-2	Crocodylus porosus	Virus isolation, Histopathology, electron microscopy & Nested consensus PCR
Archer	2017	TerHV-1	Terrapene carolina carolina	Multiplex qPCR
Ariel	2017	ChHV-5	Chelonia mydas, Caretta caretta	Histopathology & Species-specific PCR
Chaves	2017	ChHV-5	Chelonia myda, Lepidochelys olivacea	Nested species-specific PCR
Kane	2017	TerHV-1	Terrapene carolina carolina	qPCR
Kolesnik	2017	TeHV-1, TeHV-3, TeHV-4	Tortoise spp. & freshwater turtle spp.	Nested consensus PCR, Species-specific PCR & DNA in situ hybridization
Li	2017	ChHV-5	Chelonia mydas	Histopathology & species-specific PCR, RT-PCR
Page-Karjian	2017	ChHV-5	Chelonia mydas	qPCR
Work	2017	ChHV-5	Chelonia mydas	Histopathology, Electron microscopy & Immunohistochemistry
Adamovicz	2018	TerHV-1	Terrapene carolina carolina	Virus solation & qPCR
Lawrance	2018	ChHV-5	Chelonia mydas, Caretta caretta	qPCR, species specific nested PCR
Lindemann	2018	EBHV-1	Emydoidea blandingii	Nested consensus PCR & qPCR
Marenzoni	2018	TeHV-3	T. hermanni, T. graeca, T. horsfieldii, T. marginata, Trachemys spp., Emys orbicularys, Graptemys spp., Pseudemys spp., Cuora amboinensis and Terrapene carolina mayor	Histopathology, ELISA, Nested consensus PCR, Species-specific PCR & semi-nested PCR
Morrison	2018	ChHV-5	Chelonia mydas	Long-range PCR
Willimann	2018	ChHV-5	Chelonia mydas	ELISA
Siroky	2018	Not characterised	Pelusios williamsi	Histopathology, Electron Microscopy & Nested consensus PCR
Aplasca	2019	Chelydra herpesvirus 1, TerHV-1?	Chelydra serpentina & Trachemys scripta	Nested consensus PCR
Cardenas	2019	ChHV-5	Chelonia mydas, Lepidochelys olivacea	nested PCR
Diaz-Delgado	2019	ChHV-5	Dermochelys coriacea	Species-specific PCR
Domiciano	2019	ChHV-5	Chelonia mydas	Histopathology & Species-specific PCR
Lindemann	2019	EBHV1	Emydoidea blandingii	qPCR
Lovstad	2019	Opheodrys herpesvirus 1	Opheodrys vernalis	Histopathology, Nested consensus PCR & in-situ hybridization
Mejia-Radillo	2019	ChHV-5	Lepidochelys olivacea	Species-specific PCR
Jones	2020	ChHV-5	Chelonia mydas, Caretta caretta, Eretmochelys imbricata	Species-specific PCR
Work	2020	ChHV-5	Chelonia mydas	ELISA
